# Supplementary material for: Stable isotopes reveal winter feeding in different habitats in blue, fin and sei whales migrating through the Azores
Source: R Soc Open Sci. 2019 Aug 14;6(8):181800. doi: 10.1098/rsos.181800 (PMC6731742; doi:10.1098/rsos.181800)
Supplement: The dataset supporting this article [file rsos181800supp2.xlsx]

## Sheet: raw data
Species	Reference	Tissue	Sex	Data	Lat	Long	d15N	d13C
B. musculus	Bmu018	faeces	U	2014-04-14	38.2714	-28.5479	5.29999	-19.7751
B. musculus	Bmu002	skin	M	2008-03-14	38.3491	-28.4929	11.0269	-18.5144
B. musculus	Bmu003	skin	M	2008-03-14	38.2146	-28.2848	9.24002	-19.0457
B. musculus	Bmu004	skin	F	2008-04-11	38.3682	-28.3851	8.70391	-18.7666
B. musculus	Bmu006	skin	F	2009-02-26	38.3678	-28.3966	9.16418	-18.9253
B. musculus	Bmu007	skin	F	2009-02-26	38.3676	-28.3868	9.09237	-19.5201
B. musculus	Bmu008	skin	M	2009-03-07	38.3537	-28.5043	8.98269	-19.0366
B. musculus	Bmu010	skin	F	2009-05-06	38.2198	-28.3072	8.12816	-19.4143
B. musculus	Bmu011	skin	M	2010-03-30	38.7899	-28.8775	9.21139	-17.8275
B. musculus	Bmu013	skin	F	2011-03-02	38.3414	-28.4137	9.30578	-18.9792
B. musculus	Bmu014	skin	M	2011-05-20	38.343	-28.1946	8.90084	-18.7589
B. musculus	Bmu016	skin	M	2012-03-16	38.1569	-28.4021	9.82	-19.91
B. musculus	Bmu017	skin	M	2012-04-19	38.7158	-28.5884	10.16	-18.83
B. musculus	Bmu019	skin	M	2014-05-07	38.2714	-28.5479	8.97549	-19.6044
B. musculus	Bmu020	skin	M	2014-05-07	38.3723	-28.3577	8.6819	-18.1261
B. musculus	Bmu021	skin	F	2014-05-07	38.3794	-28.4631	8.03104	-19.5333
B. musculus	Bmu022	skin	F	2014-05-22	38.3305	-28.4352	8.45815	-16.2138
B. musculus	Bmu024	skin	M	2014-05-23	38.3573	-28.4329	8.86782	-16.5334
B. physalus	Bph044	faeces	U	2014-05-23	38.3794	-28.3365	5.98312	-20.5078
B. physalus	Bph048	faeces	F	2014-05-28	38.3035	-28.504	5.06941	-20.7089
B. physalus	Bph050	faeces	M	2014-05-30	38.3095	-28.468	5.97808	-20.6041
B. physalus	Bph053	faeces	F	2014-06-02	38.2306	-28.1155	5.84953	-20.3936
B. physalus	Bph055	faeces	U	2014-06-19	38.374	-28.6361	5.2425	-20.5875
B. physalus	Bph057	faeces	U	2014-06-20	38.2663	-28.3805	6.21401	-20.3642
B. physalus	Bph058	faeces	U	2014-06-20	38.2467	-28.3231	6.05709	-20.3887
B. physalus	Bph063	faeces	U	2014-07-01	38.3677	-28.638	6.74585	-20.1682
B. physalus	Bph-F003	faeces	U	2011-05-23	38.2969	-28.4169	7.82895	-21.5566
B. physalus	Bph-F004	faeces	U	2011-05-23	38.2578	-28.4459	6.58433	-20.8107
B. physalus	Bph001	skin	M	2002-05-07	38.2306	-28.1772	10.759	-20.43
B. physalus	Bph003	skin	F	2007-09-07	38.5294	-28.6097	11.4146	-19.8152
B. physalus	Bph004	skin	F	2007-09-07	38.6503	-28.5964	11.9179	-18.677
B. physalus	Bph005	skin	F	2008-05-23	38.3477	-28.2084	9.18448	-19.1467
B. physalus	Bph006	skin	M	2008-05-23	38.3493	-28.1828	11.2085	-16.9923
B. physalus	Bph007	skin	F	2008-08-05	38.2634	-28.2834	10.9213	-18.5742
B. physalus	Bph009	skin	M	2010-03-30	38.7907	-28.8822	9.06891	-18.9031
B. physalus	Bph010	skin	M	2010-03-30	38.7907	-28.8822	8.62249	-18.7099
B. physalus	Bph011	skin	M	2010-03-30	38.7859	-28.9026	9.14638	-18.4659
B. physalus	Bph012	skin	M	2010-03-30	38.7749	-28.9634	9.7439	-18.4088
B. physalus	Bph013	skin	M	2010-04-17	38.3649	-28.4882	10.1542	-18.1066
B. physalus	Bph014	skin	M	2010-04-30	38.3507	-28.5643	9.4798	-18.1634
B. physalus	Bph015	skin	M	2010-04-30	38.3339	-28.5222	9.23118	-18.7024
B. physalus	Bph016	skin	F	2010-04-30	38.3731	-28.4765	9.53	-18.56
B. physalus	Bph019	skin	F	2010-05-12	38.0534	-28.6546	8.67	-19.51
B. physalus	Bph020	skin	M	2010-05-12	38.0356	-28.6645	8.85	-19.36
B. physalus	Bph022	skin	F	2011-05-21	38.321	-28.3793	9.03515	-18.8508
B. physalus	Bph026	skin	F	2013-05-06	38.1619	-28.345	8.93	-19.73
B. physalus	Bph027	skin	F	2013-05-16	38.377	-28.5332	9.53	-19.29
B. physalus	Bph028	skin	F	2014-04-15	38.6868	-28.5109	9.83477	-19.6257
B. physalus	Bph029	skin	F	2014-04-15	38.6661	-28.5142	9.66749	-20.0515
B. physalus	Bph030	skin	F	2014-04-15	38.6367	-28.5489	9.41403	-19.6989
B. physalus	Bph031	skin	F	2014-05-14	38.3841	-28.4033	9.38	-20.3
B. physalus	Bph032	skin	M	2014-05-14	38.3838	-28.4526	9.92298	-19.8208
B. physalus	Bph033	skin	F	2014-05-14	38.3785	-28.4483	9.1555	-18.9164
B. physalus	Bph034	skin	M	2014-05-14	38.3558	-28.4452	9.65329	-19.8157
B. physalus	Bph035	skin	M	2014-05-14	38.3351	-28.513	9.48	-19.95
B. physalus	Bph038	skin	M	2014-05-14	38.3006	-28.4259	9.48297	-19.7741
B. physalus	Bph039	skin	F	2014-05-14	38.3256	-28.4534	9.14029	-20.1236
B. physalus	Bph041	skin	M	2014-05-22	38.3359	-28.4416	9.08858	-20.3502
B. physalus	Bph042	skin	F	2014-05-23	38.3534	-28.4052	9.25587	-20.1836
B. physalus	Bph043	skin	F	2014-05-23	38.3705	-28.3725	9.37753	-20.0393
B. physalus	Bph045	skin	F	2014-05-23	38.3551	-28.4596	9.06324	-19.959
B. physalus	Bph046	skin	F	2014-05-23	38.3556	-28.46	8.84627	-19.8686
B. physalus	Bph047	skin	M	2014-05-28	38.3123	-28.4773	9.55799	-19.9234
B. physalus	Bph048	skin	F	2014-05-28	38.317	-28.4904	8.7165	-19.896
B. physalus	Bph050	skin	M	2014-05-30	38.3257	-28.4567	9.4414	-20.1378
B. physalus	Bph052	skin	M	2014-06-02	38.2699	-28.293	9.72731	-20.0423
B. physalus	Bph056	skin	F	2014-06-20	38.2665	-28.3865	9.52656	-19.8371
B. physalus	Bph059	skin	F	2014-06-27	38.4144	-28.7286	9.40997	-19.8381
B. physalus	Bph064*	skin	F	2014-07-01	38.3551	-28.6266	8.91724	-19.8096
B. physalus	Bph065	skin	F	2014-07-01	38.3935	-28.5798	9.27209	-19.9773
B. borealis	Bbo036	faeces	U	2014-04-29	38.6859	-28.4363	3.83479	-19.7877
B. borealis	Bbo-F001	faeces	U	2010-04-17	38.3027	-28.3956	5.7175	-21.5791
B. borealis	Bbo002	skin	M	2005-04-13	38.5817	-29.1594	9.93485	-16.8196
B. borealis	Bbo003	skin	M	2005-04-13	38.6572	-29.2781	9.42777	-18.0013
B. borealis	Bbo004	skin	F	2008-05-23	38.3764	-28.7256	9.04484	-16.9472
B. borealis	Bbo005	skin	F	2008-05-23	38.3944	-28.8136	9.39229	-17.6685
B. borealis	Bbo006	skin	F	2008-05-26	38.2644	-28.6207	8.95613	-16.4331
B. borealis	Bbo007	skin	F	2008-06-02	38.3612	-28.3905	9.02803	-16.4051
B. borealis	Bbo008	skin	F	2008-06-02	38.4118	-28.5392	8.81466	-16.5852
B. borealis	Bbo009	skin	M	2008-06-06	38.4251	-28.5358	8.93318	-16.7879
B. borealis	Bbo010	skin	M	2008-06-06	38.4218	-28.562	9.21823	-16.3977
B. borealis	Bbo011	skin	M	2008-06-07	38.4305	-28.6905	8.82623	-16.3338
B. borealis	Bbo012	skin	M	2008-06-07	38.4417	-28.7713	8.78263	-17.4332
B. borealis	Bbo013	skin	M	2009-04-05	38.4115	-28.6962	9.71929	-17.5772
B. borealis	Bbo014	skin	F	2009-04-05	38.4459	-28.8271	8.89564	-17.9675
B. borealis	Bbo015	skin	M	2009-04-05	38.4484	-28.8382	9.9684	-17.8347
B. borealis	Bbo016	skin	F	2009-05-02	38.4111	-28.6899	10.2665	-17.4497
B. borealis	Bbo017	skin	M	2009-05-06	38.3633	-28.4991	8.82374	-17.4609
B. borealis	Bbo018	skin	F	2009-05-06	38.361	-28.5041	8.7753	-17.1849
B. borealis	Bbo019	skin	F	2009-06-17	38.446	-28.7557	9.94728	-15.9409
B. borealis	Bbo020	skin	M	2009-06-17	38.4551	-28.8066	9.27406	-16.2586
B. borealis	Bbo021	skin	F	2009-06-17	38.4551	-28.8066	8.62977	-15.9505
B. borealis	Bbo022	skin	M	2009-06-17	38.4551	-28.8066	9.33187	-16.0688
B. borealis	Bbo023	skin	M	2009-07-09	38.4201	-28.6679	9.34628	-16.4267
B. borealis	Bbo024	skin	M	2009-09-21	38.6416	-28.9824	9.47052	-19.2669
B. borealis	Bbo025	skin	F	2009-09-21	38.6442	-28.9825	9.07862	-19.2215
B. borealis	Bbo026	skin	M	2010-04-17	38.2816	-28.4124	8.42126	-19.1497
B. borealis	Bbo027	skin	M	2012-04-04	38.416	-28.7482	9	-19.05
B. borealis	Bbo028	skin	M	2012-04-04	38.4239	-28.7769	8.74	-18.88
B. borealis	Bbo029	skin	M	2012-04-04	38.4239	-28.7769	9.11	-18.66
B. borealis	Bbo030	skin	M	2012-04-18	38.2516	-28.2897	9.61	-18.03
B. borealis	Bbo031	skin	F	2013-05-24	38.3755	-28.6245	8.85	-16.92
B. borealis	Bbo032	skin	F	2013-05-24	38.3573	-28.698	9.33	-18.21
B. borealis	Bbo033	skin	F	2014-04-29	38.6796	-28.4504	8.05258	-17.9144
B. borealis	Bbo034	skin	F	2014-04-29	38.6803	-28.4511	8.02848	-18.3148
B. borealis	Bbo035	skin	F	2014-04-29	38.6783	-28.4386	7.78358	-18.5546
B. borealis	Bbo037	skin	F	2014-04-29	38.6859	-28.4373	8.37515	-18.3175
B. borealis	Bbo038	skin	M	2014-04-29	38.6764	-28.4117	7.30274	-17.4739
